# Supplementary material for: Large-scale physically accurate modelling of real proton exchange membrane fuel cell with deep learning
Source: Nat Commun. 2023 Feb 14;14:745. doi: 10.1038/s41467-023-35973-8 (PMC9929041; doi:10.1038/s41467-023-35973-8)
Supplement: Supplementary file 4 — Supplementary Video 1 [file 41467_2023_35973_MOESM4_ESM.zip]

Archive with 1 entries (1 files):
- PEFC_simulation_video.avi
